# Supplementary material for: Phonological Neighborhood Density and Type Modulate Visual Recognition of Mandarin Chinese: Evidence from Monosyllabic Words
Source: Brain Sci. 2025 Dec 2;15(12):1304. doi: 10.3390/brainsci15121304 (PMC12730931; doi:10.3390/brainsci15121304)
Supplement: Supplementary file 1 [file brainsci-15-01304-s001.zip]

Archive with 3 entries (3 files):
- Supplementary Table S1: Full List of real word Stimulus.pdf
- Supplementary Table S2: Psycholinguistic Variables of Stimulus Materials.pdf
- Supplementary Table S3: Full List of Pseudocharacter Stimulus.pdf
